# Supplementary material for: Deprescribing interventions in older adults: An overview of systematic reviews
Source: PLoS One. 2024 Jun 17;19(6):e0305215. doi: 10.1371/journal.pone.0305215 (PMC11182547; doi:10.1371/journal.pone.0305215)
Supplement: S2 Table — (XLSX) [file pone.0305215.s006.xlsx]

## Sheet: Citation Matrix
S2 Table. Citation matrix for eligible primary studies within included systematic reviews
	Duplicated x times	Kaur et al. 2009	Coon et al. 2014	Castelino et al. 2009	Verrue et al. 2009	Rankin et al. 2018	Black et al. 2017	Nakham et al. 2020	Monteiro et al. 2019	Seidu et al. 2019	Dou et al. 2019	Sheehan et al. 2018	Dalton et al. 2018	Kallio et al. 2018	Thillainadesan et al. 2018	Reeve et al. 2017	Wilsdon et al. 2017	Page et al. 2016	Clyne et al. 2016	Walsh et al. 2016	Shrestha et al. 2019	Hansen et al. 2018	Thio et al. 2018	Hoyle et al. 2018	Johansson et al. 2018	Nishtala et al. 2008	Tjia et al. 2013	Parr et al. 2009	Iyer et al. 2008	Bloomfield et al. 2020	Almutairi et al. 2020	Hart et al. 2020	Earl et al. 2020	Reeve et al. 2020	AbuFadaleh et al. 2021	Alshammari et al. 2021	Cardona et al. 2021	Christopher et al. 2021	Clarkson et al. 2023	Ibrahim et al. 2021	Laberge et al. 2021	Lee et al. 2021	Lynch et al. 2020	Ribeiro et al. 2021	Rodrigues et al. 2021	Saeed et al. 2021	Salahudeen et al. 2021	Shrestha et al. 2021	Stotzner et al. 2021
Dalleur et al. 2014	10					x									x			x				x														x	x			x					x	x		x
Allard et al. 2001	9	x		x														x	x			x			x		x			x															x
Spinewine et al. 2007	9	x		x		x									x					x		x					x									x									x
Tannenbaum et al. 2014	9										x					x		x				x								x			x					x					x	x
Crotty et al. 2004 (pharmacist trans) AJGP	8	x		x	x	x																					x				x						x												x
Crotty et al. 2004 outreach geriatric med (age/aging)	8	x		x	x	x																x			x		x				x
Hanlon et al. 1996	8	x		x		x												x	x			x			x					x
Schmader et al. 2004	8	x		x		x									x					x		x					x																			x
Schmidt et al. 1998 Claesson and Schmidt 1998	7		x		x																				x	x	x				x																		x
Avorn et al. 1992	6		x																					x		x	x				x																		x
Gallagher et al. 2011	6					x									x			x				x					x																		x
Potter et al. 2016	6																x	x			x	x	x																									x
Tamblyn et al. 2003	6	x				x			x										x			x								x
Campins et al. 2017	5					x																								x			x								x				x
Frankenthal et al. 2014	5																				x	x			x						x														x
Lampela et al. 2010	5																		x						x					x									x						x
Milos et al. 2013	5					x																x			x						x																		x
Pitkälä et al. 2014	5					x												x				x			x						x
Bregnhøj et al. 2009	4																		x			x			x					x
Clyne et al. 2015	4					x											x		x																										x
Curtin et al. 2020	4																																				x			x						x		x
Furniss et al. 2000	4				x																						x				x																		x
Garcia-Gollarte et al. 2014	4					x												x				x																											x
Garfinkel et al. 2007	4																	x			x						x																					x
Lenaghan et al. 2007	4																					x			x					x					x
Martin et al. 2018	4																													x			x					x						x
Pope et al. 2011	4																					x			x						x		x
Price et al. 2017	4								x																					x			x												x
Ray et al. 1993	4		x																					x		x	x
Roberts et al. 2001	4				x																					x	x				x
Van Der Linden et al. 2017	4					x									x																					x									x
Weber et al. 2008	4																	x				x			x					x
Wehling et al. 2016	4					x									x		x																			x
Zermansky et al. 2006	4				x																				x						x																		x
Bergh et al. 2012	3																	x					x																									x
Boersma et al. 2019	3																																						x			x			x
Boye et al. 2017 Polinder et al. 2016	3																						x							x		x
Bryant et al. 2011	3													x					x																			x
Cossette et al. 2017	3								x																								x			x
Fried et al. 2017	3					x			x																					x
Gnjidic et al. 2010	3							x										x																													x
King et al. 2001	3				x																				x																								x
Köberlein-Neu et al. 2016	3					x																								x					x
Kutner et al. 2015	3																	x			x		x
Meador et al. 1997	3		x																							x					x
Michalek et al. 2014	3					x									x		x
Moga et al. 2017	3							x																						x																	x
Moonen et al. 2015	3																	x					x											x
van der Meer et al. 2018 van der Meer et al. 2016	3							x																						x								x
Walma et al. 1997	3																	x											x					x
Aspinall et al. 2011	2						x			x
Ballard et al. 2002	2		x																					x
Ballard et al. 2009, Ballard et al. 2008	2																	x					x
Ballard et al. 2016 Ballard et al. 2017 Rajkumar et al. 2016	2											x												x
Bashir et al. 1994	2																											x															x
Bergkvist et al. 2009	2																			x							x
Bernsten et al. 2001	2													x											x
Black et al. 2006	2																	x					x
Bladh et al. 2011	2					x									x
Boustani et al. 2012	2												x																																		x
Burr et al. 1997	2																												x					x
Choudhury et al. 2007	2																	x					x
Clyne et al. 2016	2																x																												x
Coleman et al. 1999	2			x																										x
Curran et al. 2003	2															x		x
de Jonge et al. 1994	2																	x											x
Devanand et al. 2011	2																	x					x
Devanand et al. 2012	2																	x					x
Franchi et al. 2016	2					x																																							x
Gaudig et al. 2011	2																	x					x
Gillespie et al. 2013	2														x					x
Haag et al. 2016	2					x																								x
Heather et al. 2009	2																											x															x
Hellstrom et al. 2011	2																			x							x
Jodar-Sanchez et al. 2015, Malet-Larrea et al. 2016	2																													x											x
Jordan et al. 2015	2											x																																					x
Kersten et al. 2013	2							x																																							x
Kroenke and Pinholt 1990	2																	x							x
Lenander et al. 2014	2																								x								x
Lin et al. 2014	2																	x					x
Meredith et al. 2002	2																					x								x
Muth et al. 2018	2					x																								x
Myers et al. 1982	2																												x					x
Olsson et al. 2010	2																								x		x
Olsson et al. 2012	2					x																			x
Owens et al. 1990	2																										x										x
Petrovic et al. 2002	2															x		x
Ruths et al. 2008 and Ruths et al. 2004	2																	x					x
Saltvedt et al. 2005	2	x																				x
Scarpini et al. 2011	2																	x					x
Sjöblom et al. 2008	2						x			x
Stein et al. 2001	2																										x				x
Sturgess et al. 2003	2													x											x
Testad et al. 2010	2		x																												x
Thapa et al. 1994	2																	x						x
Tovio et al. 2019	2																																					x									x
Vicens et al. 2014	2										x																																x
Vinks et al. 2009	2																					x			x
Williams et al. 2004	2																					x			x
Wouters et al. 2017	2																																x																x
Yeh et al. 2013	2																	x																													x
Zermansky et al. 2001	2																					x								x
Adams et al. 2009	1																	x
Ahmed et al. 2007	1																						x
Ballard et al. 2004	1																	x
Basger et al. 2015	1					x
Begley et al. 1997	1																																		x
Black et al. 2012	1																	x
Blalock et al. 2010	1																															x
Borrill et al. 2009	1																	x
Bridges-Parlet et al. 1997	1																	x
Brulhart and Wermeille 2011	1																																																x
Chiu et al. 2018	1					x
Cibere et al. 2004	1																	x
Cohen-Mansfield et al. 1999	1																	x
Cormack et al. 1994	1																																										x
Cossette et al. 2016	1																																			x
da Silva et al. 2011	1																	x
Dawson-Hughes et al. 2000	1																	x
De Bock et al. 2018	1																																x
Denneboom et al. 2007	1																																								x
Franchi et al. 2014	1																																												x
Gallagher et al. 2002	1																	x
Garfinkel et al. 1999	1										x
Garfinkle 2018	1																																							x
Garzón et al. 2009	1															x
George et al. 2003	1																	x
Giblin & Clift 1983	1																											x
Gilbert et al. 1993	1																							x
Gillespie et al. 2017	1																																								x
Gnjidic et al. 2019	1																																											x
Gorgels et al. 2005	1																											x
Habraken et al. 1997	1																	x
Hardy et al. 1997	1																	x
Heltne et al. 2017	1																																									x
Herrmann et al. 2016	1																						x
Howard et al. 2012	1																						x
Hugtenburg et al. 2009	1																																		x
Hunt et al. 2018	1																																		x
Jager et al. 2017	1																													x
Jondeau et al. 2009	1																	x
Kolhatkar et al. 2016	1																																											x
Kuntz et al. 2019	1																																										x
Lähteenmäki et al. 2014	1										x
Lee et al. 2012	1																						x
Lemos et al. 2014	1																						x
Liaw and Kuo 2006	1																						x
Lim et al. 2004	1																																						x
Maland et al. 1983	1																																	x
McDonald et al. 2019	1																																												x
Moonen et al. 2016	1																						x
Muir et al. 2001	1																	x
Muth et al. 2016	1					x
Naunton and Peterson 2003	1																								x
Navy et al. 2018	1																																										x
Naylor et al. 2010	1																						x
O’Brien et al. 2001	1																	x
Ortega Blanco 2013	1																								x
Patterson et al. 2011	1																																								x
Peterson et al. 2005	1												x
Petersen et al. 2018	1																																x
Pratt et al. 2017	1																x
Radford et al. 2014	1																	x
Reig et al. 2020	1																																						x
Rice et al. 2000	1																	x
Richmond et al. 2010	1																					x
Romskaug et al. 2020	1																																						x
Rytter et al. 2010	1																																		x
Salonoja et al. 2012	1															x
Salzman et al. 1992	1																	x
Schafer et al. 2018	1																													x
Schweizer et al. 1995	1										x
Sellors et al. 2003	1																								x
Sennesael et al. 2018	1																																												x
Sjöberg and Wallerstedt 2013	1																															x
Smeets et al. 2021	1																																																x
Somani 1996	1																	x
Tariot et al. 1999	1																	x
Taylor et al. 2003	1					x
Thyrian et al. 2017	1					x
Tjia et al. 2017	1																							x
Trygstad et al. 2005	1					x
Trygstad et al. 2009	1					x
Tse et al. 2008	1																	x
Ulfvarson et al. 2003	1																	x
van der Spek et al. 2018	1																																																x
van Eijik et al. 2001	1																																														x
van Kraaij et al. 2000, van Kraaij et al. 1999	1																	x
Van Reekum et al. 2002	1																	x
Vicens et al. 2006	1										x
Vissers et al. 2007	1										x
Wei et al. 2020	1																																						x
Whitty et al. 2018	1																																							x
Wouters et al. 2005	1																						x
N = All publications included duplicated (all the ticks)	433
r = number of rows = number of index publications	194
c = number of columns = number of SRs	48
rc	9312
CCA = N-r/ rc-r	2.62119

## Sheet: References
Reference List for all Included Primary Studies
Adams SG, Anzueto A, Briggs DD, Jr., Leimer I, Kesten S. Evaluation of withdrawal of maintenance tiotropium in COPD. Respir Med. 2009;103(10):1415-20.
Ahmed A, Gambassi G, Weaver MT, Young JB, Wehrmacher WH, Rich MW. Effects of discontinuation of digoxin versus continuation at low serum digoxin concentrations in chronic heart failure. Am J Cardiol. 2007;100(2):280-4.
Allard J, Hebert R, Rioux M, Asselin J, Voyer L. Efficacy of a clinical medication review on the number of potentially inappropriate prescriptions prescribed for community-dwelling elderly people. CMAJ. 2001;164(9):1291-6.
Aspinall SL, Zhao X, Good CB, Stone RA, Boresi J, Cox S, et al. Intervention to decrease glyburide use in elderly patients with renal insufficiency. Am J Geriatr Pharmacother. 2011;9(1):58-68.
Avorn J, Soumerai SB, Everitt DE, Ross-Degnan D, Beers MH, Sherman D, et al. A randomized trial of a program to reduce the use of psychoactive drugs in nursing homes. N Engl J Med. 1992;327(3):168-73.
Ballard C, Hanney ML, Theodoulou M, Douglas S, McShane R, Kossakowski K, et al. The dementia antipsychotic withdrawal trial (DART-AD): long-term follow-up of a randomised placebo-controlled trial. Lancet Neurol. 2009;8(2):151-7.
Ballard C, Lana MM, Theodoulou M, Douglas S, McShane R, Jacoby R, et al. A randomised, blinded, placebo-controlled trial in dementia patients continuing or stopping neuroleptics (the DART-AD trial). PLoS Med. 2008;5(4):e76.
Ballard C, Orrell M, Sun Y, Moniz-Cook E, Stafford J, Whitaker R, et al. Impact of antipsychotic review and non-pharmacological intervention on health-related quality of life in people with dementia living in care homes: WHELD-a factorial cluster randomised controlled trial. Int J Geriatr Psychiatry. 2017;32(10):1094-103.
Ballard C, Orrell M, YongZhong S, Moniz-Cook E, Stafford J, Whittaker R, et al. Impact of Antipsychotic Review and Nonpharmacological Intervention on Antipsychotic Use, Neuropsychiatric Symptoms, and Mortality in People With Dementia Living in Nursing Homes: A Factorial Cluster-Randomized Controlled Trial by the Well-Being and Health for People With Dementia (WHELD) Program. Am J Psychiatry. 2016…
Ballard C, Powell I, James I, Reichelt K, Myint P, Potkins D, et al. Can psychiatric liaison reduce neuroleptic use and reduce health service utilization for dementia patients residing in care facilities. Int J Geriatr Psychiatry. 2002;17(2):140-5.
Ballard CG, Thomas A, Fossey J, Lee L, Jacoby R, Lana MM, et al. A 3-month, randomized, placebo-controlled, neuroleptic discontinuation study in 100 people with dementia: the neuropsychiatric inventory median cutoff is a predictor of clinical outcome. J Clin Psychiatry. 2004;65(1):114-9.
Basger BJ, Moles RJ, Chen TF. Impact of an enhanced pharmacy discharge service on prescribing appropriateness criteria: a randomised controlled trial. Int J Clin Pharm. 2015;37(6):1194-205.
Bashir K, King M, Ashworth M. Controlled evaluation of brief intervention by general practitioners to reduce chronic use of benzodiazepines. Br J Gen Pract. 1994;44(386):408-12.
Begley S, Livingstone C, Hodges N, Williamson V. Impact of domiciliary pharmacy visits on medication management in an elderly population. International Journal of Pharmacy Practice. 1997;5(3):111-21.
Bergh S, Selbaek G, Engedal K. Discontinuation of antidepressants in people with dementia and neuropsychiatric symptoms (DESEP study): double blind, randomised, parallel group, placebo controlled trial. BMJ. 2012;344:e1566.
Bergkvist A, Midlov P, Hoglund P, Larsson L, Eriksson T. A multi-intervention approach on drug therapy can lead to a more appropriate drug use in the elderly. LIMM-Landskrona Integrated Medicines Management. J Eval Clin Pract. 2009;15(4):660-7.
Bernsten C, Bjorkman I, Caramona M, Crealey G, Frokjaer B, Grundberger E, et al. Improving the well-being of elderly patients via community pharmacy-based provision of pharmaceutical care: a multicentre study in seven European countries. Drugs Aging. 2001;18(1):63-77.
Black DM, Reid IR, Boonen S, Bucci-Rechtweg C, Cauley JA, Cosman F, et al. The effect of 3 versus 6 years of zoledronic acid treatment of osteoporosis: a randomized extension to the HORIZON-Pivotal Fracture Trial (PFT). J Bone Miner Res. 2012;27(2):243-54.
Black DM, Schwartz AV, Ensrud KE, Cauley JA, Levis S, Quandt SA, et al. Effects of continuing or stopping alendronate after 5 years of treatment: the Fracture Intervention Trial Long-term Extension (FLEX): a randomized trial. JAMA. 2006;296(24):2927-38.
Bladh L, Ottosson E, Karlsson J, Klintberg L, Wallerstedt SM. Effects of a clinical pharmacist service on health-related quality of life and prescribing of drugs: a randomised controlled trial. BMJ Qual Saf. 2011;20(9):738-46.
Blalock SJ, Casteel C, Roth MT, Ferreri S, Demby KB, Shankar V. Impact of enhanced pharmacologic care on the prevention of falls: a randomized controlled trial. Am J Geriatr Pharmacother. 2010;8(5):428-40.
Boersma MN, Huibers CJA, Drenth-van Maanen AC, Emmelot-Vonk MH, Wilting I, Knol W. The effect of providing prescribing recommendations on appropriate prescribing: A cluster-randomized controlled trial in older adults in a preoperative setting. Br J Clin Pharmacol. 2019;85(9):1974-83.
Borrill Z, Roy K, Kolsum U, Southworth T, Vestbo J, Singh D. Seretide withdrawal increases airway inflammation in moderate COPD patients. Eur J Clin Pharmacol. 2009;65(11):1165-6.
Boustani MA, Campbell NL, Khan BA, Abernathy G, Zawahiri M, Campbell T, et al. Enhancing care for hospitalized older adults with cognitive impairment: a randomized controlled trial. J Gen Intern Med. 2012;27(5):561-7.
Boye ND, van der Velde N, de Vries OJ, van Lieshout EM, Hartholt KA, Mattace-Raso FU, et al. Effectiveness of medication withdrawal in older fallers: results from the Improving Medication Prescribing to reduce Risk Of FALLs (IMPROveFALL) trial. Age Ageing. 2017;46(1):142-6.
Bregnhoj L, Thirstrup S, Kristensen MB, Bjerrum L, Sonne J. Combined intervention programme reduces inappropriate prescribing in elderly patients exposed to polypharmacy in primary care. Eur J Clin Pharmacol. 2009;65(2):199-207.
Bridges-Parlet S, Knopman D, Steffes S. Withdrawal of neuroleptic medications from institutionalized dementia patients: results of a double-blind, baseline-treatment-controlled pilot study. J Geriatr Psychiatry Neurol. 1997;10(3):119-26.
Brulhart MI, Wermeille JP. Multidisciplinary medication review: evaluation of a pharmaceutical care model for nursing homes. Int J Clin Pharm. 2011;33(3):549-57.
Bryant LJ, Coster G, Gamble GD, McCormick RN. The General Practitioner-Pharmacist Collaboration (GPPC) study: a randomised controlled trial of clinical medication reviews in community pharmacy. Int J Pharm Pract. 2011;19(2):94-105.
Burr ML, King S, Davies HE, Pathy MS. The effects of discontinuing long-term diuretic therapy in the elderly. Age Ageing. 1977;6(1):38-45.
Campins L, Serra-Prat M, Gozalo I, Lopez D, Palomera E, Agusti C, et al. Randomized controlled trial of an intervention to improve drug appropriateness in community-dwelling polymedicated elderly people. Fam Pract. 2017;34(1):36-42.
Chiu KC, Lee WK, See YW, Chan HW. Outcomes of a pharmacist-led medication review programme for hospitalised elderly patients. Hong Kong Med J. 2018;24(2):98-106.
Choudhury AB, Dawson CM, Kilvington HE, Eldridge S, James WY, Wedzicha JA, et al. Withdrawal of inhaled corticosteroids in people with COPD in primary care: a randomised controlled trial. Respir Res. 2007;8:93.
Cibere J, Kopec JA, Thorne A, Singer J, Canvin J, Robinson DB, et al. Randomized, double-blind, placebo-controlled glucosamine discontinuation trial in knee osteoarthritis. Arthritis Rheum. 2004;51(5):738-45.
Clyne B, Smith SM, Hughes CM, Boland F, Bradley MC, Cooper JA, et al. Effectiveness of a Multifaceted Intervention for Potentially Inappropriate Prescribing in Older Patients in Primary Care: A Cluster-Randomized Controlled Trial (OPTI-SCRIPT Study). Ann Fam Med. 2015;13(6):545-53.
Clyne B, Smith SM, Hughes CM, Boland F, Cooper JA, Fahey T, team O-Ss. Sustained effectiveness of a multifaceted intervention to reduce potentially inappropriate prescribing in older patients in primary care (OPTI-SCRIPT study). Implement Sci. 2016;11(1):79.
Cohen-Mansfield J, Lipson S, Werner P, Billig N, Taylor L, Woosley R. Withdrawal of haloperidol, thioridazine, and lorazepam in the nursing home: a controlled, double-blind study. Arch Intern Med. 1999;159(15):1733-40.
Coleman EA, Grothaus LC, Sandhu N, Wagner EH. Chronic care clinics: a randomized controlled trial of a new model of primary care for frail older adults. J Am Geriatr Soc. 1999;47(7):775-83.
Cormack MA, Sweeney KG, Hughes-Jones H, Foot GA. Evaluation of an easy, cost-effective strategy for cutting benzodiazepine use in general practice. Br J Gen Pract. 1994;44(378):5-8.
Cossette B, Bergeron J, Ricard G, Ethier JF, Joly-Mischlich T, Levine M, et al. Knowledge Translation Strategy to Reduce the Use of Potentially Inappropriate Medications in Hospitalized Elderly Adults. J Am Geriatr Soc. 2016;64(12):2487-94.
Cossette B, Ethier JF, Joly-Mischlich T, Bergeron J, Ricard G, Brazeau S, et al. Reduction in targeted potentially inappropriate medication use in elderly inpatients: a pragmatic randomized controlled trial. Eur J Clin Pharmacol. 2017;73(10):1237-45.
Crotty M, Halbert J, Rowett D, Giles L, Birks R, Williams H, Whitehead C. An outreach geriatric medication advisory service in residential aged care: a randomised controlled trial of case conferencing. Age Ageing. 2004;33(6):612-7.
Crotty M, Rowett D, Spurling L, Giles LC, Phillips PA. Does the addition of a pharmacist transition coordinator improve evidence-based medication management and health outcomes in older adults moving from the hospital to a long-term care facility? Results of a randomized, controlled trial. Am J Geriatr Pharmacother. 2004;2(4):257-64.
Curran HV, Collins R, Fletcher S, Kee SC, Woods B, Iliffe S. Older adults and withdrawal from benzodiazepine hypnotics in general practice: effects on cognitive function, sleep, mood and quality of life. Psychol Med. 2003;33(7):1223-37.
Curtin D, Jennings E, Daunt R, Curtin S, Randles M, Gallagher P, O'Mahony D. Deprescribing in Older People Approaching End of Life: A Randomized Controlled Trial Using STOPPFrail Criteria. J Am Geriatr Soc. 2020;68(4):762-9.
Dalleur O, Boland B, Losseau C, Henrard S, Wouters D, Speybroeck N, et al. Reduction of potentially inappropriate medications using the STOPP criteria in frail older inpatients: a randomised controlled study. Drugs Aging. 2014;31(4):291-8.
Dawson-Hughes B, Harris SS, Krall EA, Dallal GE. Effect of withdrawal of calcium and vitamin D supplements on bone mass in elderly men and women. Am J Clin Nutr. 2000;72(3):745-50.
da Silva AG, Vieira JG, Kunii IS, Lana JM, Lazaretti-Castro M. The effects of discontinuing long term alendronate therapy in a clinical practice setting. Arq Bras Endocrinol Metabol. 2011;55(4):272-8.
De Bock L, Tommelein E, Baekelandt H, Maes W, Boussery K, Somers A. The Introduction of a Full Medication Review Process in a Local Hospital: Successes and Barriers of a Pilot Project in the Geriatric Ward. Pharmacy (Basel). 2018;6(1).
de Jonge JW, Knottnerus JA, van Zutphen WM, de Bruijne GA, Struijker Boudier HA. Short term effect of withdrawal of diuretic drugs prescribed for ankle oedema. BMJ. 1994;308(6927):511-3.
Denneboom W, Dautzenberg MG, Grol R, De Smet PA. Treatment reviews of older people on polypharmacy in primary care: cluster controlled trial comparing two approaches. Br J Gen Pract. 2007;57(542):723-31.
Devanand DP, Mintzer J, Schultz SK, Andrews HF, Sultzer DL, de la Pena D, et al. Relapse risk after discontinuation of risperidone in Alzheimer's disease. N Engl J Med. 2012;367(16):1497-507.
Devanand DP, Pelton GH, Cunqueiro K, Sackeim HA, Marder K. A 6-month, randomized, double-blind, placebo-controlled pilot discontinuation trial following response to haloperidol treatment of psychosis and agitation in Alzheimer's disease. Int J Geriatr Psychiatry. 2011;26(9):937-43.
Franchi C, Mari D, Tettamanti M, Pasina L, Djade CD, Mannucci PM, et al. E-learning to improve the drug prescribing in the hospitalized elderly patients: the ELICADHE feasibility pilot study. Aging Clin Exp Res. 2014;26(4):435-43.
Franchi C, Tettamanti M, Djade CD, Pasina L, Mannucci PM, Onder G, et al. E-learning in order to improve drug prescription for hospitalized older patients: a cluster-randomized controlled study. Br J Clin Pharmacol. 2016;82(1):53-63.
Frankenthal D, Lerman Y, Kalendaryev E, Lerman Y. Intervention with the screening tool of older persons potentially inappropriate prescriptions/screening tool to alert doctors to right treatment criteria in elderly residents of a chronic geriatric facility: a randomized clinical trial. J Am Geriatr Soc. 2014;62(9):1658-65.
Fried TR, Niehoff KM, Street RL, Charpentier PA, Rajeevan N, Miller PL, et al. Effect of the Tool to Reduce Inappropriate Medications on Medication Communication and Deprescribing. J Am Geriatr Soc. 2017;65(10):2265-71.
Furniss L, Burns A, Craig SK, Scobie S, Cooke J, Faragher B. Effects of a pharmacist's medication review in nursing homes. Randomised controlled trial. Br J Psychiatry. 2000;176:563-7.
Gallagher JC, Rapuri PB, Haynatzki G, Detter JR. Effect of discontinuation of estrogen, calcitriol, and the combination of both on bone density and bone markers. J Clin Endocrinol Metab. 2002;87(11):4914-23.
Gallagher PF, O'Connor MN, O'Mahony D. Prevention of potentially inappropriate prescribing for elderly patients: a randomized controlled trial using STOPP/START criteria. Clin Pharmacol Ther. 2011;89(6):845-54.
Garcia-Gollarte F, Baleriola-Julvez J, Ferrero-Lopez I, Cuenllas-Diaz A, Cruz-Jentoft AJ. An educational intervention on drug use in nursing homes improves health outcomes resource utilization and reduces inappropriate drug prescription. J Am Med Dir Assoc. 2014;15(12):885-91.
Garfinkel D. Poly-de-prescribing to treat polypharmacy: efficacy and safety. Ther Adv Drug Saf. 2018;9(1):25-43.
Garfinkel D, Zisapel N, Wainstein J, Laudon M. Facilitation of benzodiazepine discontinuation by melatonin: a new clinical approach. Arch Intern Med. 1999;159(20):2456-60.
Garfinkel D, Zur-Gil S, Ben-Israel J. The war against polypharmacy: a new cost-effective geriatric-palliative approach for improving drug therapy in disabled elderly people. Isr Med Assoc J. 2007;9(6):430-4.
Garzon C, Guerrero JM, Aramburu O, Guzman T. Effect of melatonin administration on sleep, behavioral disorders and hypnotic drug discontinuation in the elderly: a randomized, double-blind, placebo-controlled study. Aging Clin Exp Res. 2009;21(1):38-42.
Gaudig M, Richarz U, Han J, Van Baelen B, Schauble B. Effects of galantamine in Alzheimer's disease: double-blind withdrawal studies evaluating sustained versus interrupted treatment. Curr Alzheimer Res. 2011;8(7):771-80.
George J, Kitzis I, Zandorf D, Golovner M, Shapira I, Laniado S, Roth A. Safety of nitrate withdrawal in angina-free and hemodynamically stable patients with coronary artery disease. Chest. 2003;124(5):1652-7.
Giblin MJ, Clift AD. Sleep without drugs. J R Coll Gen Pract. 1983;33(255):628-33.
Gilbert A, Owen N, Innes JM, Sansom L. Trial of an intervention to reduce chronic benzodiazepine use among residents of aged-care accommodation. Aust N Z J Med. 1993;23(4):343-7.
Gillespie P, Clyne B, Raymakers A, Fahey T, Hughes CM, Smith SM. Reducing Potentially Inappropriate Prescribing for Older People in Primary Care: Cost-Effectiveness of the Opti-Script Intervention. Int J Technol Assess Health Care. 2017;33(4):494-503.
Gillespie U, Alassaad A, Hammarlund-Udenaes M, Morlin C, Henrohn D, Bertilsson M, Melhus H. Effects of pharmacists' interventions on appropriateness of prescribing and evaluation of the instruments' (MAI, STOPP and STARTs') ability to predict hospitalization--analyses from a randomized controlled trial. PLoS One. 2013;8(5):e62401.
Gnjidic D, Le Couteur DG, Abernethy DR, Hilmer SN. A pilot randomized clinical trial utilizing the drug burden index to reduce exposure to anticholinergic and sedative medications in older people. Ann Pharmacother. 2010;44(11):1725-32.
Gnjidic D, Ong HMM, Leung C, Jansen J, Reeve E. The impact of in hospital patient-education intervention on older people's attitudes and intention to have their benzodiazepines deprescribed: a feasibility study. Ther Adv Drug Saf. 2019;10:2042098618816562.
Gorgels WJ, Oude Voshaar RC, Mol AJ, van de Lisdonk EH, van Balkom AJ, van den Hoogen HJ, et al. Discontinuation of long-term benzodiazepine use by sending a letter to users in family practice: a prospective controlled intervention study. Drug Alcohol Depend. 2005;78(1):49-56.
Haag JD, Davis AZ, Hoel RW, Armon JJ, Odell LJ, Dierkhising RA, Takahashi PY. Impact of Pharmacist-Provided Medication Therapy Management on Healthcare Quality and Utilization in Recently Discharged Elderly Patients. Am Health Drug Benefits. 2016;9(5):259-68.
Habraken H, Soenen K, Blondeel L, Van Elsen J, Bourda J, Coppens E, Willeput M. Gradual withdrawal from benzodiazepines in residents of homes for the elderly: experience and suggestions for future research. Eur J Clin Pharmacol. 1997;51(5):355-8.
Hanlon JT, Weinberger M, Samsa GP, Schmader KE, Uttech KM, Lewis IK, et al. A randomized, controlled trial of a clinical pharmacist intervention to improve inappropriate prescribing in elderly outpatients with polypharmacy. Am J Med. 1996;100(4):428-37.
Hardy BG, Shulman KI, Zucchero C. Gradual discontinuation of lithium augmentation in elderly patients with unipolar depression. J Clin Psychopharmacol. 1997;17(1):22-6.
Heather N, Bowie A, Ashton H, McAvoy B, Spencer I, Brodie J, Giddings D. Randomised controlled trial of two brief interventions against long-term benzodiazepine use: outcome of intervention. Addiction Research & Theory. 2009;12(2):141-54.
Hellstrom LM, Bondesson A, Hoglund P, Midlov P, Holmdahl L, Rickhag E, Eriksson T. Impact of the Lund Integrated Medicines Management (LIMM) model on medication appropriateness and drug-related hospital revisits. Eur J Clin Pharmacol. 2011;67(7):741-52.
Heltne M, Saltvedt I, Lydersen S, Prestmo A, Sletvold O, Spigset O. Patterns of drug prescriptions in an orthogeriatric ward as compared to orthopaedic ward: results from the Trondheim Hip Fracture Trial-a randomised clinical trial. Eur J Clin Pharmacol. 2017;73(8):937-47.
Herrmann N, O'Regan J, Ruthirakuhan M, Kiss A, Eryavec G, Williams E, Lanctot KL. A Randomized Placebo-Controlled Discontinuation Study of Cholinesterase Inhibitors in Institutionalized Patients With Moderate to Severe Alzheimer Disease. J Am Med Dir Assoc. 2016;17(2):142-7.
Howard R, McShane R, Lindesay J, Ritchie C, Baldwin A, Barber R, et al. Donepezil and memantine for moderate-to-severe Alzheimer's disease. N Engl J Med. 2012;366(10):893-903.
Hugtenburg JG, Borgsteede SD, Beckeringh JJ. Medication review and patient counselling at discharge from the hospital by community pharmacists. Pharm World Sci. 2009;31(6):630-7.
Hunt V, Anderson, D., Lowrie, R. et al. A non-randomised controlled pilot study of clinical pharmacist collaborative intervention for community dwelling patients with COPD. npj Prim Care Resp Med. 2018;28(38).
Jager C, Freund T, Steinhauser J, Stock C, Krisam J, Kaufmann-Kolle P, et al. Impact of a tailored program on the implementation of evidence-based recommendations for multimorbid patients with polypharmacy in primary care practices-results of a cluster-randomized controlled trial. Implement Sci. 2017;12(1):8.
Jodar-Sanchez F, Malet-Larrea A, Martin JJ, Garcia-Mochon L, Lopez Del Amo MP, Martinez-Martinez F, et al. Cost-utility analysis of a medication review with follow-up service for older adults with polypharmacy in community pharmacies in Spain: the conSIGUE program. Pharmacoeconomics. 2015;33(6):599-610.
Jondeau G, Neuder Y, Eicher JC, Jourdain P, Fauveau E, Galinier M, et al. B-CONVINCED: Beta-blocker CONtinuation Vs. INterruption in patients with Congestive heart failure hospitalizED for a decompensation episode. Eur Heart J. 2009;30(18):2186-92.
Jordan S, Gabe-Walters ME, Watkins A, Humphreys I, Newson L, Snelgrove S, Dennis MS. Nurse-Led Medicines' Monitoring for Patients with Dementia in Care Homes: A Pragmatic Cohort Stepped Wedge Cluster Randomised Trial. PLoS One. 2015;10(10):e0140203.
Kersten H, Molden E, Tolo IK, Skovlund E, Engedal K, Wyller TB. Cognitive effects of reducing anticholinergic drug burden in a frail elderly population: a randomized controlled trial. J Gerontol A Biol Sci Med Sci. 2013;68(3):271-8.
King MA, Roberts MS. Multidisciplinary case conference reviews: improving outcomes for nursing home residents, carers and health professionals. Pharm World Sci. 2001;23(2):41-5.
Koberlein-Neu J, Mennemann H, Hamacher S, Waltering I, Jaehde U, Schaffert C, Rose O. Interprofessional Medication Management in Patients With Multiple Morbidities. Dtsch Arztebl Int. 2016;113(44):741-8.
Kolhatkar A, Cheng L, Chan FK, Harrison M, Law MR. The impact of medication reviews by community pharmacists. J Am Pharm Assoc (2003). 2016;56(5):513-20 e1.
Kroenke K, Pinholt EM. Reducing polypharmacy in the elderly. A controlled trial of physician feedback. J Am Geriatr Soc. 1990;38(1):31-6.
Kuntz JL, Kouch L, Christian D, Hu W, Peterson PL. Patient Education and Pharmacist Consultation Influence on Nonbenzodiazepine Sedative Medication Deprescribing Success for Older Adults. Perm J. 2019;23:18-161.
Kutner JS, Blatchford PJ, Taylor DH, Jr., Ritchie CS, Bull JH, Fairclough DL, et al. Safety and benefit of discontinuing statin therapy in the setting of advanced, life-limiting illness: a randomized clinical trial. JAMA Intern Med. 2015;175(5):691-700.
Lahteenmaki R, Puustinen J, Vahlberg T, Lyles A, Neuvonen PJ, Partinen M, et al. Melatonin for sedative withdrawal in older patients with primary insomnia: a randomized double-blind placebo-controlled trial. Br J Clin Pharmacol. 2014;77(6):975-85.
Lampela P, Hartikainen S, Lavikainen P, Sulkava R, Huupponen R. Effects of medication assessment as part of a comprehensive geriatric assessment on drug use over a 1-year period: a population-based intervention study. Drugs Aging. 2010;27(6):507-21.
Lee JY, Kang DH, Park SY, Lee SW, Kim YT, Choi HY, Moon HS. Effect of Discontinuation of Tamsulosin in Korean Men with Benign Prostatic Hyperplasia Taking Tamsulosin and Dutasteride: An Open-Label, Prospective, Randomized Pilot Study. Low Urin Tract Symptoms. 2012;4(1):35-40.
Lemos KF, Rabelo-Silva ER, Ribeiro LW, Cruz LN, Polanczyk CA. Effect of nitrate withdrawal on quality of life and adherence to treatment in patients with stable angina: evidence from a randomized clinical trial. Coron Artery Dis. 2014;25(3):215-23.
Lenaghan E, Holland R, Brooks A. Home-based medication review in a high risk elderly population in primary care--the POLYMED randomised controlled trial. Age Ageing. 2007;36(3):292-7.
Lenander C, Elfsson B, Danielsson B, Midlov P, Hasselstrom J. Effects of a pharmacist-led structured medication review in primary care on drug-related problems and hospital admission rates: a randomized controlled trial. Scand J Prim Health Care. 2014;32(4):180-6.
Liaw YM, Kuo HC. Discontinuation of an alpha-1 blocker or 5-alpha-reductase inhibitor after combination medical treatment in patients with benign prostatic hyperplasia. Tzu Chi Medical Journal. 2006;18(2):91-6.
Lim WS, Low HN, Chan SP, Chen HN, Ding YY, Tan TL. Impact of a pharmacist consult clinic on a hospital-based geriatric outpatient clinic in Singapore. Ann Acad Med Singap. 2004;33(2):220-7.
Lin VC, Liao CH, Kuo HC. Progression of lower urinary tract symptoms after discontinuation of 1 medication from 2-year combined alpha-blocker and 5-alpha-reductase inhibitor therapy for benign prostatic hyperplasia in men--a randomized multicenter study. Urology. 2014;83(2):416-21.
Maland LJ, Lutz LJ, Castle CH. Effects of withdrawing diuretic therapy on blood pressure in mild hypertension. Hypertension. 1983;5(4):539-44.
Malet-Larrea A, Goyenechea E, Garcia-Cardenas V, Calvo B, Arteche JM, Aranegui P, et al. The impact of a medication review with follow-up service on hospital admissions in aged polypharmacy patients. Br J Clin Pharmacol. 2016;82(3):831-8.
Martin P, Tamblyn R, Benedetti A, Ahmed S, Tannenbaum C. Effect of a Pharmacist-Led Educational Intervention on Inappropriate Medication Prescriptions in Older Adults: The D-PRESCRIBE Randomized Clinical Trial. JAMA. 2018;320(18):1889-98.
McDonald EG, Wu PE, Rashidi B, Forster AJ, Huang A, Pilote L, et al. The MedSafer Study: A Controlled Trial of an Electronic Decision Support Tool for Deprescribing in Acute Care. J Am Geriatr Soc. 2019;67(9):1843-50.
Meador KG, Taylor JA, Thapa PB, Fought RL, Ray WA. Predictors of antipsychotic withdrawal or dose reduction in a randomized controlled trial of provider education. J Am Geriatr Soc. 1997;45(2):207-10.
Meredith S, Feldman P, Frey D, Giammarco L, Hall K, Arnold K, et al. Improving medication use in newly admitted home healthcare patients: a randomized controlled trial. J Am Geriatr Soc. 2002;50(9):1484-91.
Michalek C, Wehling M, Schlitzer J, Frohnhofen H. Effects of "Fit fOR The Aged" (FORTA) on pharmacotherapy and clinical endpoints--a pilot randomized controlled study. Eur J Clin Pharmacol. 2014;70(10):1261-7.
Milos V, Rekman E, Bondesson A, Eriksson T, Jakobsson U, Westerlund T, Midlov P. Improving the quality of pharmacotherapy in elderly primary care patients through medication reviews: a randomised controlled study. Drugs Aging. 2013;30(4):235-46.
Moga DC, Abner EL, Rigsby DN, Eckmann L, Huffmyer M, Murphy RR, et al. Optimizing medication appropriateness in older adults: a randomized clinical interventional trial to decrease anticholinergic burden. Alzheimers Res Ther. 2017;9(1):36.
Moonen JE, Foster-Dingley JC, de Ruijter W, van der Grond J, Bertens AS, van Buchem MA, et al. Effect of Discontinuation of Antihypertensive Treatment in Elderly People on Cognitive Functioning--the DANTE Study Leiden: A Randomized Clinical Trial. JAMA Intern Med. 2015;175(10):1622-30.
Moonen JE, Foster-Dingley JC, de Ruijter W, van der Grond J, de Craen AJ, van der Mast RC. Effect of discontinuation of antihypertensive medication on orthostatic hypotension in older persons with mild cognitive impairment: the DANTE Study Leiden. Age Ageing. 2016;45(2):249-55.
Muir AJ, Sanders LL, Wilkinson WE, Schmader K. Reducing medication regimen complexity: a controlled trial. J Gen Intern Med. 2001;16(2):77-82.
Muth C, Harder S, Uhlmann L, Rochon J, Fullerton B, Guthlin C, et al. Pilot study to test the feasibility of a trial design and complex intervention on PRIoritising MUltimedication in Multimorbidity in general practices (PRIMUMpilot). BMJ Open. 2016;6(7):e011613.
Muth C, Uhlmann L, Haefeli WE, Rochon J, van den Akker M, Perera R, et al. Effectiveness of a complex intervention on Prioritising Multimedication in Multimorbidity (PRIMUM) in primary care: results of a pragmatic cluster randomised controlled trial. BMJ Open. 2018;8(2):e017740.
Myers MG, Weingert ME, Fisher RH, Gryfe CI, Shulman HS. Unnecessary diuretic therapy in the elderly. Age Ageing. 1982;11(4):213-21.
Naunton M, Peterson G. Evaluation of home‐based follow up of high‐risk elderly patients discharged from hospital. J Pharm Pract Res. 2003;33:176–82.
Navy HJ, Weffald L, Delate T, Patel RJ, Dugan JP. Clinical Pharmacist Intervention to Engage Older Adults in Reducing Use of Alprazolam. Consult Pharm. 2018;33(12):711-22.
Naylor KE, Clowes JA, Finigan J, Paggiosi MA, Peel NF, Eastell R. The effect of cessation of raloxifene treatment on bone turnover in postmenopausal women. Bone. 2010;46(3):592-7.
O'Brien A, Russo-Magno P, Karki A, Hiranniramol S, Hardin M, Kaszuba M, et al. Effects of withdrawal of inhaled steroids in men with severe irreversible airflow obstruction. Am J Respir Crit Care Med. 2001;164(3):365-71.
Olsson IN, Curman B, Engfeldt P. Patient focused drug surveillance of elderly patients in nursing homes. Pharmacoepidemiol Drug Saf. 2010;19(2):150-7.
Olsson IN, Runnamo R, Engfeldt P. Drug treatment in the elderly: an intervention in primary care to enhance prescription quality and quality of life. Scand J Prim Health Care. 2012;30(1):3-9.
Ortega Blanco J. Effectiveness of an intervention to reduce drugs in polymedicated patients. Atencion Farmaceutica. 2013;15:185 – 91.
Owens NJ, Sherburne NJ, Silliman RA, Fretwell MD. The Senior Care Study. The optimal use of medications in acutely ill older patients. J Am Geriatr Soc. 1990;38(10):1082-7.
Patterson SM, Hughes CM, Cardwell C, Lapane KL, Murray AM, Crealey GE. A cluster randomized controlled trial of an adapted U.S. model of pharmaceutical care for nursing home residents in Northern Ireland (Fleetwood Northern Ireland study): a cost-effectiveness analysis. J Am Geriatr Soc. 2011;59(4):586-93.
Petersen AW, Shah AS, Simmons SF, Shotwell MS, Jacobsen JML, Myers AP, et al. Shed-MEDS: pilot of a patient-centered deprescribing framework reduces medications in hospitalized older adults being transferred to inpatient postacute care. Ther Adv Drug Saf. 2018;9(9):523-33.
Peterson JF, Kuperman GJ, Shek C, Patel M, Avorn J, Bates DW. Guided prescription of psychotropic medications for geriatric inpatients. Arch Intern Med. 2005;165(7):802-7.
Petrovic M, Pevernagie D, Mariman A, Van Maele G, Afschrift M. Fast withdrawal from benzodiazepines in geriatric inpatients: a randomised double-blind, placebo-controlled trial. Eur J Clin Pharmacol. 2002;57(11):759-64.
Pitkala KH, Juola AL, Kautiainen H, Soini H, Finne-Soveri UH, Bell JS, Bjorkman M. Education to reduce potentially harmful medication use among residents of assisted living facilities: a randomized controlled trial. J Am Med Dir Assoc. 2014;15(12):892-8.
Polinder S, Boye ND, Mattace-Raso FU, Van der Velde N, Hartholt KA, De Vries OJ, et al. Cost-utility of medication withdrawal in older fallers: results from the improving medication prescribing to reduce risk of FALLs (IMPROveFALL) trial. BMC Geriatr. 2016;16(1):179.
Pope G, Wall N, Peters CM, O'Connor M, Saunders J, O'Sullivan C, et al. Specialist medication review does not benefit short-term outcomes and net costs in continuing-care patients. Age Ageing. 2011;40(3):307-12.
Potter K, Flicker L, Page A, Etherton-Beer C. Deprescribing in Frail Older People: A Randomised Controlled Trial. PLoS One. 2016;11(3):e0149984.
Pratt NL, Kalisch Ellett LM, Sluggett JK, Gadzhanova SV, Ramsay EN, Kerr M, et al. Use of proton pump inhibitors among older Australians: national quality improvement programmes have led to sustained practice change. Int J Qual Health Care. 2017;29(1):75-82.
Price M, Davies I, Rusk R, Lesperance M, Weber J. Applying STOPP Guidelines in Primary Care Through Electronic Medical Record Decision Support: Randomized Control Trial Highlighting the Importance of Data Quality. JMIR Med Inform. 2017;5(2):e15.
Radford LT, Bolland MJ, Mason B, Horne A, Gamble GD, Grey A, Reid IR. The Auckland calcium study: 5-year post-trial follow-up. Osteoporos Int. 2014;25(1):297-304.
Rajkumar AP, Ballard C, Fossey J, Corbett A, Woods B, Orrell M, et al. Apathy and Its Response to Antipsychotic Review and Nonpharmacological Interventions in People With Dementia Living in Nursing Homes: WHELD, a Factorial Cluster Randomized Controlled Trial. J Am Med Dir Assoc. 2016;17(8):741-7.
Ray WA, Taylor JA, Meador KG, Lichtenstein MJ, Griffin MR, Fought R, et al. Reducing antipsychotic drug use in nursing homes. A controlled trial of provider education. Arch Intern Med. 1993;153(6):713-21.
Rice KL, Rubins JB, Lebahn F, Parenti CM, Duane PG, Kuskowski M, et al. Withdrawal of chronic systemic corticosteroids in patients with COPD: a randomized trial. Am J Respir Crit Care Med. 2000;162(1):174-8.
Richmond et al. Rtt. Effectiveness of shared pharmaceutical care for older patients: RESPECT trial findings. Br J Gen Pract. 2010;60(570):e10-9.
Rieg S, Wehling M. FORTA(Fit-fOR-The-Aged)-based medication optimization: retrospective analysis of experiences from an unconventional outpatient service. Eur Geriatr Med. 2020;11(6):1035-41.
Roberts MS, Stokes JA, King MA, Lynne TA, Purdie DM, Glasziou PP, et al. Outcomes of a randomized controlled trial of a clinical pharmacy intervention in 52 nursing homes. Br J Clin Pharmacol. 2001;51(3):257-65.
Romskaug R, Skovlund E, Straand J, Molden E, Kersten H, Pitkala KH, et al. Effect of Clinical Geriatric Assessments and Collaborative Medication Reviews by Geriatrician and Family Physician for Improving Health-Related Quality of Life in Home-Dwelling Older Patients Receiving Polypharmacy: A Cluster Randomized Clinical Trial. JAMA Intern Med. 2020;180(2):181-9.
Ruths S, Straand J, Nygaard HA, Aarsland D. Stopping antipsychotic drug therapy in demented nursing home patients: a randomized, placebo-controlled study--the Bergen District Nursing Home Study (BEDNURS). Int J Geriatr Psychiatry. 2008;23(9):889-95.
Ruths S, Straand J, Nygaard HA, Bjorvatn B, Pallesen S. Effect of antipsychotic withdrawal on behavior and sleep/wake activity in nursing home residents with dementia: a randomized, placebo-controlled, double-blinded study. The Bergen District Nursing Home Study. J Am Geriatr Soc. 2004;52(10):1737-43.
Rytter L, Jakobsen HN, Ronholt F, Hammer AV, Andreasen AH, Nissen A, Kjellberg J. Comprehensive discharge follow-up in patients' homes by GPs and district nurses of elderly patients. A randomized controlled trial. Scand J Prim Health Care. 2010;28(3):146-53.
Salonoja M, Salminen M, Vahlberg T, Aarnio P, Kivela SL. Withdrawal of psychotropic drugs decreases the risk of falls requiring treatment. Arch Gerontol Geriatr. 2012;54(1):160-7.
Saltvedt I, Spigset O, Ruths S, Fayers P, Kaasa S, Sletvold O. Patterns of drug prescription in a geriatric evaluation and management unit as compared with the general medical wards: a randomised study. Eur J Clin Pharmacol. 2005;61(12):921-8.
Salzman C, Fisher J, Nobel K, Glassman R, Wolfson A, Kelley M. Cognitive improvement following benzodiazepine discontinuation in elderly nursing home residents. International Journal of Geriatric Psychiatry. 1992;7:89-92.
Scarpini E, Bruno G, Zappala G, Adami M, Richarz U, Gaudig M, et al. Cessation versus continuation of galantamine treatment after 12 months of therapy in patients with Alzheimer's disease: a randomized, double blind, placebo controlled withdrawal trial. J Alzheimers Dis. 2011;26(2):211-20.
Schafer I, Kaduszkiewicz H, Mellert C, Loffler C, Mortsiefer A, Ernst A, et al. Narrative medicine-based intervention in primary care to reduce polypharmacy: results from the cluster-randomised controlled trial MultiCare AGENDA. BMJ Open. 2018;8(1):e017653.
Schmader KE, Hanlon JT, Pieper CF, Sloane R, Ruby CM, Twersky J, et al. Effects of geriatric evaluation and management on adverse drug reactions and suboptimal prescribing in the frail elderly. Am J Med. 2004;116(6):394-401.
Schmidt I, Claesson CB, Westerholm B, Nilsson LG, Svarstad BL. The impact of regular multidisciplinary team interventions on psychotropic prescribing in Swedish nursing homes. J Am Geriatr Soc. 1998;46(1):77-82.
Schweizer E, Case WG, Garcia-Espana F, Greenblatt DJ, Rickels K. Progesterone co-administration in patients discontinuing long-term benzodiazepine therapy: effects on withdrawal severity and taper outcome. Psychopharmacology (Berl). 1995;117(4):424-9.
Sellors J, Kaczorowski J, Sellors C, Dolovich L, Woodward C, Willan A, et al. A randomized controlled trial of a pharmacist consultation program for family physicians and their elderly patients. CMAJ. 2003;169(1):17-22.
Sennesael AL, Dalleur O, Henrard S, Artoisenet C, Schoevaerdts D, Spinewine A. Implementing a screening tool to improve prescribing in hospitalized older patients: a pilot study. Int J Clin Pharm. 2018;40(1):15-9.
Sjoberg C, Wallerstedt SM. Effects of medication reviews performed by a physician on treatment with fracture-preventing and fall-risk-increasing drugs in older adults with hip fracture-a randomized controlled study. J Am Geriatr Soc. 2013;61(9):1464-72.
Sjöblom P, AndersTengblad, Löfgren U-B, Lannering C, Anderberg N, Rosenqvist U, et al. Can diabetes medication be reduced in elderly patients? An observational study of diabetes drug withdrawal in nursing home patients with tight glycaemic control. Diabetes Res Clin Pract. 2008;82(2):197-202.
Smeets CHW, Smalbrugge M, Koopmans R, Nelissen-Vrancken M, van der Spek K, Teerenstra S, et al. Can the PROPER intervention reduce psychotropic drug prescription in nursing home residents with dementia? Results of a cluster-randomized controlled trial. Int Psychogeriatr. 2021;33(6):577-86.
Somani S. Dyskinesias secondary to gradual neuroleptic drug withdrawal in elderly nursing home residents. Journal of Geriatrics Drug Therapy. 1996;11:37-51.
Spinewine A, Swine C, Dhillon S, Lambert P, Nachega JB, Wilmotte L, Tulkens PM. Effect of a collaborative approach on the quality of prescribing for geriatric inpatients: a randomized, controlled trial. J Am Geriatr Soc. 2007;55(5):658-65.
Stein CM, Griffin MR, Taylor JA, Pichert JW, Brandt KD, Ray WA. Educational program for nursing home physicians and staff to reduce use of non-steroidal anti-inflammatory drugs among nursing home residents: a randomized controlled trial. Med Care. 2001;39(5):436-45.
Sturgess IK, McElnay JC, Hughes CM, Crealey G. Community pharmacy based provision of pharmaceutical care to older patients. Pharm World Sci. 2003;25(5):218-26.
Tamblyn R, Huang A, Perreault R, Jacques A, Roy D, Hanley J, et al. The medical office of the 21st century (MOXXI): effectiveness of computerized decision-making support in reducing inappropriate prescribing in primary care. CMAJ. 2003;169(6):549-56.
Tannenbaum C, Martin P, Tamblyn R, Benedetti A, Ahmed S. Reduction of inappropriate benzodiazepine prescriptions among older adults through direct patient education: the EMPOWER cluster randomized trial. JAMA Intern Med. 2014;174(6):890-8.
Tariot PN, Jakimovich LJ, Erb R, Cox C, Lanning B, Irvine C, Podgorski CA. Withdrawal from controlled carbamazepine therapy followed by further carbamazepine treatment in patients with dementia. J Clin Psychiatry. 1999;60(10):684-9.
Taylor CT, Byrd DC, Krueger K. Improving primary care in rural Alabama with a pharmacy initiative. Am J Health Syst Pharm. 2003;60(11):1123-9.
Testad I, Ballard C, Bronnick K, Aarsland D. The effect of staff training on agitation and use of restraint in nursing home residents with dementia: a single-blind, randomized controlled trial. J Clin Psychiatry. 2010;71(1):80-6.
Thapa PB, Meador KG, Gideon P, Fought RL, Ray WA. Effects of antipsychotic withdrawal in elderly nursing home residents. J Am Geriatr Soc. 1994;42(3):280-6.
Thyrian JR, Hertel J, Wucherer D, Eichler T, Michalowsky B, Dreier-Wolfgramm A, et al. Effectiveness and Safety of Dementia Care Management in Primary Care: A Randomized Clinical Trial. JAMA Psychiatry. 2017;74(10):996-1004.
Tjia J, Hunnicutt JN, Herndon L, Blanks CR, Lapane KL, Wehry S. Association of a Communication Training Program With Use of Antipsychotics in Nursing Homes. JAMA Intern Med. 2017;177(6):846-53.
Toivo T, Airaksinen M, Dimitrow M, Savela E, Pelkonen K, Kiuru V, et al. Enhanced coordination of care to reduce medication risks in older home care clients in primary care: a randomized controlled trial. BMC Geriatr. 2019;19(1):332.
Trygstad TK, Christensen D, Garmise J, Sullivan R, Wegner S. Pharmacist response to alerts generated from Medicaid pharmacy claims in a long-term care setting: results from the North Carolina polypharmacy initiative. J Manag Care Pharm. 2005;11(7):575-83.
Trygstad TK, Christensen DB, Wegner SE, Sullivan R, Garmise JM. Analysis of the North Carolina long-term care polypharmacy initiative: a multiple-cohort approach using propensity-score matching for both evaluation and targeting. Clin Ther. 2009;31(9):2018-37.
Tse W, Frisina PG, Halbig TD, Gracies JM, Liang L, Tarshish C, et al. The effects of withdrawal of dopaminergic medication in nursing home patients with advanced parkinsonism. J Am Med Dir Assoc. 2008;9(9):670-5.
Ulfvarson J, Adami J, Wredling R, Kjellman B, Reilly M, von Bahr C. Controlled withdrawal of selective serotonin reuptake inhibitor drugs in elderly patients in nursing homes with no indication of depression. Eur J Clin Pharmacol. 2003;59(10):735-40.
Van der Linden L, Decoutere L, Walgraeve K, Milisen K, Flamaing J, Spriet I, Tournoy J. Combined Use of the Rationalization of Home Medication by an Adjusted STOPP in Older Patients (RASP) List and a Pharmacist-Led Medication Review in Very Old Inpatients: Impact on Quality of Prescribing and Clinical Outcome. Drugs Aging. 2017;34(2):123-33.
van der Meer H, Wouters H, Pras N, Taxis K. Reducing patients’ cumulative exposure to anticholinergic and sedative medication with medication reviews: A randomised controlled trial. 32nd International Conference on Pharmacoepi-demiology and Therapeutic Risk Management; Dublin, Ireland: Pharmacoepidemiology and Drug Safety; 2016.
van der Meer HG, Wouters H, Pont LG, Taxis K. Reducing the anticholinergic and sedative load in older patients on polypharmacy by pharmacist-led medication review: a randomised controlled trial. BMJ Open. 2018;8(7):e019042.
van der Spek K, Koopmans R, Smalbrugge M, Nelissen-Vrancken M, Wetzels RB, Smeets CHW, et al. The effect of biannual medication reviews on the appropriateness of psychotropic drug use for neuropsychiatric symptoms in patients with dementia: a randomised controlled trial. Age Ageing. 2018;47(3):430-7.
van Eijk ME, Avorn J, Porsius AJ, de Boer A. Reducing prescribing of highly anticholinergic antidepressants for elderly people: randomised trial of group versus individual academic detailing. BMJ. 2001;322(7287):654-7.
van Kraaij DJ, Jansen RW, Bouwels LH, Gribnau FW, Hoefnagels WH. Furosemide withdrawal in elderly heart failure patients with preserved left ventricular systolic function. Am J Cardiol. 2000;85(12):1461-6.
van Kraaij DJ, Jansen RW, Bouwels LH, Hoefnagels WH. Furosemide withdrawal improves postprandial hypotension in elderly patients with heart failure and preserved left ventricular systolic function. Arch Intern Med. 1999;159(14):1599-605.
van Reekum R, Clarke D, Conn D, Herrmann N, Eryavec G, Cohen T, Ostrander L. A randomized, placebo-controlled trial of the discontinuation of long-term antipsychotics in dementia. Int Psychogeriatr. 2002;14(2):197-210.
Vicens C, Bejarano F, Sempere E, Mateu C, Fiol F, Socias I, et al. Comparative efficacy of two interventions to discontinue long-term benzodiazepine use: cluster randomised controlled trial in primary care. Br J Psychiatry. 2014;204(6):471-9.
Vicens C, Fiol F, Llobera J, Campoamor F, Mateu C, Alegret S, Socias I. Withdrawal from long-term benzodiazepine use: randomised trial in family practice. Br J Gen Pract. 2006;56(533):958-63.
Vinks TH, Egberts TC, de Lange TM, de Koning FH. Pharmacist-based medication review reduces potential drug-related problems in the elderly: the SMOG controlled trial. Drugs Aging. 2009;26(2):123-33.
Vissers FH, Knipschild PG, Crebolder HF. Is melatonin helpful in stopping the long-term use of hypnotics? A discontinuation trial. Pharm World Sci. 2007;29(6):641-6.
Walma EP, Hoes AW, van Dooren C, Prins A, van der Does E. Withdrawal of long-term diuretic medication in elderly patients: a double blind randomised trial. BMJ. 1997;315(7106):464-8.
Weber V, White A, McIlvried R. An electronic medical record (EMR)-based intervention to reduce polypharmacy and falls in an ambulatory rural elderly population. J Gen Intern Med. 2008;23(4):399-404.
Wehling M, Burkhardt H, Kuhn-Thiel A, Pazan F, Throm C, Weiss C, Frohnhofen H. VALFORTA: a randomised trial to validate the FORTA (Fit fOR The Aged) classification. Age Ageing. 2016;45(2):262-7.
Wei YJ, Hsieh CF, Huang YT, Huang MS, Fang TJ. The influence of integrated geriatric outpatient clinics on the health care utilization of older people. BMC Geriatr. 2020;20(1):379.
Whitty R, Porter S, Battu K, Bhatt P, Koo E, Kalocsai C, et al. A pilot study of a Medication Rationalization (MERA) intervention. CMAJ Open. 2018;6(1):E87-E94.
Williams ME, Pulliam CC, Hunter R, Johnson TM, Owens JE, Kincaid J, et al. The short-term effect of interdisciplinary medication review on function and cost in ambulatory elderly people. J Am Geriatr Soc. 2004;52(1):93-8.
Wouters EF, Postma DS, Fokkens B, Hop WC, Prins J, Kuipers AF, et al. Withdrawal of fluticasone propionate from combined salmeterol/fluticasone treatment in patients with COPD causes immediate and sustained disease deterioration: a randomised controlled trial. Thorax. 2005;60(6):480-7.
Wouters H, Scheper J, Koning H, Brouwer C, Twisk JW, van der Meer H, et al. Discontinuing Inappropriate Medication Use in Nursing Home Residents: A Cluster Randomized Controlled Trial. Ann Intern Med. 2017;167(9):609-17.
Yeh YC, Liu CL, Peng LN, Lin MH, Chen LK. Potential benefits of reducing medication-related anticholinergic burden for demented older adults: a prospective cohort study. Geriatr Gerontol Int. 2013;13(3):694-700.
Zermansky AG, Alldred DP, Petty DR, Raynor DK, Freemantle N, Eastaugh J, Bowie P. Clinical medication review by a pharmacist of elderly people living in care homes--randomised controlled trial. Age Ageing. 2006;35(6):586-91.
Zermansky AG, Petty DR, Raynor DK, Freemantle N, Vail A, Lowe CJ. Randomised controlled trial of clinical medication review by a pharmacist of elderly patients receiving repeat prescriptions in general practice. BMJ. 2001;323(7325):1340-3.

## Sheet: Old Citation Matrix
Table #: Citation Matrix for Primary Studies within each Systematic Review
	PMed ref.	Other ref.	Duplicated x times	Kaur et al. 2009	Coon et al. 2014	Castelino et al. 2009	Verrue et al. 2009	Rankin et al. 2018	Black et al. 2017	Nakham et al. 2020	Monteiro et al. 2019	Seidu et al. 2019	Dou et al. 2019	Sheehan et al. 2018	Dalton et al. 2018	Kallio et al. 2018	Thillainadesan et al. 2018	Reeve et al. 2017	Wilsdon et al. 2017	Page et al. 2016	Clyne et al. 2016	Walsh et al. 2016	Shresta et al. 2019	Hansen et al. 2018	Thio et al. 2018	Hoyle et al. 2018	Johansson et al. 2018	Nishtala et al. 2008	Tjia et al. 2013	Parr et al. 2009	Iyer et al. 2008	Bloomfield et al. 2020	Almutairi et al. 2020	Hart et al. 2020	Earl et al. 2020	Reeve et al. 2020	AbuFadaleh et al. 2021	Alshammari et al. 2021	Cardona et al. 2021	Christopher et al. 2021	Clarkson et al. 2023	Ibrahim et al. 2021	Laberge et al. 2021	Lee et al. 2021	Lynch et al. 2020	Ribeiro et al. 2021	Rodrigues et al. 2021	Saeed et al. 2021	Salahudeen et al. 2021
Dalleur et al. 2014	24566877		10					x									x			x				x														x	x			x					x	x
Allard et al. 2001	11341138		9	x		x														x	x			x			x		x			x															x
Tannenbaum et al. 2014	24733354		9										x					x		x				x								x			x					x					x	x
Schmader et al. 2004	15006588		8	x		x		x									x					x		x					x																			x
Schmidt et al. 1998 Claesson and Schmidt 1998	9434669 18370559		7		x		x																				x	x	x				x
Potter et al. 2016	26942907		6																x	x			x	x	x
Spinewine et al. 2007	17493184		9	x		x		x									x					x		x					x									x									x
Avorn et al. 1992	1608408		6		x																					x		x	x				x
Frankenthal et al. 2014	25243680		5																				x	x			x						x														x
Campins et al. 2017	27605543		5					x																								x			x								x				x
Crotty et al. 2004 outreach geriatric med (age/aging)	15385274		8	x		x	x	x																x			x		x				x
Curtin et al. 2020	31868920		4																																				x			x						x
Gallagher et al. 2011	21508941		7					x									x			x				x					x									x									x
Lampela et al. 2010	20524710		4																		x						x														x						x
Lenaghan et al. 2007	17387123		4																					x			x					x					x
Martin et al. 2018	30422193		4																													x			x					x						x
Pitkälä et al. 2014	24814043		5					x												x				x			x						x
Pope et al. 2011	20817937		4																					x			x						x		x
Roberts et al. 2001	11298072		4				x																					x	x				x
Tamblyn et al. 2003	12975221		6	x				x			x										x			x								x
Van Der Linden et al. 2017	27915457		4					x									x																					x									x
Zermansky et al. 2006	16905764		4				x																				x						x
Bergh et al. 2012	22408266		3																	x					x
Boersma et al. 2019	31108564		3																																						x			x			x
Boye et al. 2017 Polinder et al. 2016	28181639 27809792		3																						x							x		x
Bryant et al. 2011	21385240		3													x					x																			x
Burr et al. 1997	402800		3																	x											x					x
Cossette et al. 2017	28717929		3								x																								x			x
Furniss et al. 2000	10974963		3				x																						x
Garcia-Gollarte et al. 2014	24895001		4					x												x				x
Garfinkel et al. 2007	17642388		4																	x			x						x
Gnjidic et al. 2010	20876826		3							x										x																													x
King and Roberts 2001	11411442		3				x																				x
Kutner et al. 2015	25798575		3																	x			x		x
Milos et al. 2013	23408163		4					x																x			x
Moonen et al. 2015	26301603		3																	x					x											x
Myers et al. 1982	7180724		3																	x											x					x
Price et al. 2017	28619704		3								x																								x												x
Sjöblom et al. 2008	18823673		3						x			x								x
Walma et al. 1997	9284668		3																	x											x					x
Weber et al. 2008	18373136		3																	x				x			x
Wehling et al. 2016	26786346		4					x									x		x																			x
Aspinall et al. 2011	21459309		2						x			x
Ballard et al. 2002	11813276		2		x																					x
Ballard et al. 2009, Ballard et al. 2008	35 - 19138567 36 - 18384230		2																	x					x
Ballard et al. 2016a Ballard et al. 2016b Rajkumar et al. 2016	26585409 27640872 27184521		2											x												x
Bashir et al. 1994	8790654		2																											x															x
Bernsten et al. 2001	11232739		2													x											x
Black et al. 2006	17190893		2																	x					x
Boustani et al. 2012	22302355		2												x																																		x
Bregnhøj et al. 2009	18807252		3																					x			x					x
Choudhury et al. 2007	18162137		2																	x					x
Clyne et al. 2015	26553894		3					x			x																																				x
Coleman et al. 1999	10404919		2			x																										x
Crotty et al. 2004 (outreach intervention, BMC)	15066200		3				x																					x					x
Curran et al. 2003	14580077		2															x		x
de Jonge et al. 1994	8136670		2																	x											x
Devanand et al. 2011	21845596		2																	x					x
Devanand et al. 2012	23075176		2																	x					x
Fick et al. 2004	15623266		2																					x																							x
Fossey et al. 2006	16543297		5		x																					x		x	x				x
Franchi et al. 2016	26922904		2					x																																							x
Fried et al. 2017	28804870		3					x			x																					x
Gaudig et al. 2011	21707533		2																	x					x
Gillespie et al. 2013	23690938		2														x					x
Haag et al. 2016	27625743		2					x																								x
Hanlon et al. 1996	8610730		5	x		x		x																x			x
Heather et al. 2009	NA	doi.org/10.1080/1606635310001634528	2																											x															x
Jodar-Sanchez et al. 2015, Malet-Larrea et al. 2016	25774017 27195696		2																													x											x
Jordan et al. 2015	26461064		2											x
Kersten et al. 2013	22982689		2							x																																							x
Köberlein-Neu et al. 2016	27890050		2					x																													x
Kroenke and Pinholt 1990	2404053		2																	x							x
Lenander et al. 2014	25347723		2																								x								x
Lin et al. 2014	24332123		2																	x					x
Michalek et al. 2014	25128076		3					x									x		x
Moga et al. 2017	28535785		2							x																																							x
Olesen et al. 2014	24293339		2																																		x			x
Olsson et al. 2010	20014180		2																								x		x
Owens et al. 1990	2229860		2																										x										x
Patterson et al. 2010	20002510		3		x									x
Petrovic et al. 2002	11868796		2															x		x
Ray et al. 1993	8447709		4		x																					x		x	x
Ruths et al. 2008 and Ruths et al. 2004	18306150 15450054		2																	x					x
Scarpini et al. 2011	21606568		2																	x					x
Sturgess et al. 2003	14584229		2													x											x
Thapa et al. 1994	7907098		2																	x						x
Tovio et al. 2019	31775650		2																																					x									x
van der Meer et al. 2018 van der Meer et al. 2016	30030308		3							x																						x								x
Vicens et al. 2014	24526745		2										x																																x
Vinks et al. 2009	19220069		2																					x			x
Voshaar et al. 2003	12777340		2										x																	x
Williams et al. 2004	14687321		2																					x			x
Wouters et al. 2017	29052691		2																																x
Yeh et al. 2013	23216534		2																	x																													x
Zermansky et al. 2001	11739221		2																					x								x
Adams et al. 2009	19523796		1																	x
Aharaz et al. 2021	33808080		1																																						x
Ahmed et al. 2007	17631083		1																						x
Baillargeon et al. 2003	14609970		1										x
Ballard et al. 2004	14744180		1																	x
Beer et al. 2011	25083200		1																	x
Begley et al. 1997		https://doi.org/10.1111/j.2042-7174.1997.tb00895.x	1																																		x
Belanger et al. 2005	15898864		1										x
Bergkvist et al. 2009	19674217		2																			x							x
Black et al. 2012	22161728		1																	x
Bladh et al. 2011	21209140		2					x									x
Blalock et al. 2010	21335296		1																															x
Borrill et al. 2009	19603154		1																	x
Bridges-Parlet et al. 1997	9322135		1																	x
Brulhart and Wermeille 2011	21442282		1
Campbell et al. 1999	10404930		1																	x
Carnahan et al. 2017	29124114		1																																														x
Cibere et al. 2004	15478160		1																	x
Clyne et al. 2016	27255504		1																																												x
Cohen-Mansfield et al. 1999	10448776		1																	x
Cormack et al. 1994	8312045		1																																										x
Cossette et al. 2016	27590168		1																																			x
da Silva et al. 2011	21779630		1																	x
Dawson et al. 1999	10487267		1																	x
Dawson-Hughes et al. 2000	10966893		1																	x
De Bock et al. 2018	29495567		1																																x
Denneboom et al. 2007	17761060		1																																								x
Espeland et al. 1999 Kostis et al. 1998	10333818 9874055		1																	x
Franchi et al. 2014	24343853		1																																												x
Frankenthal et al. 2017	27943247		1																																												x
Gallagher et al. 2002	12414850		1																	x
Garfinkel et al. 1999	10665894		1										x
Garfinkle 2018	29318004		1																																							x
Garzón et al. 2009	19225268		1															x
George et al. 2003	14605030		1																	x
Giblin & Clift 1983	6358486		1																											x
Gilbert et al. 1993	7902083		1																							x
Gillespie et al. 2017	29019297		1																																								x
Gnjidic et al. 2019	30728943		1																																											x
Gorgels et al. 2005	15769557		1																											x
Habraken et al. 1997	9049574		1																	x
Hardy et al. 1997	9004053		1																	x
Hearing et al. 1999	NA	https://www.researchgate.net/publication/289919469_Beta_blockers_and_cognitive_function_in_elderly_hypertensive_patients_Withdrawal_and_consequences_of_ACE_inhibitor_substitution	1																	x
Heltne et al. 2017	28550459		1																																									x
Herrmann et al. 2016	26482056		1																						x
Hogg et al. 2009	20008582		1																																		x
Howard et al. 2012	22397651		1																						x
Hugtenburg et al. 2009	19649720		1																																		x
Hunt et al. 2018		http://dx.doi.org/10.1038/s41533-018-0105-7	1																																		x
Jager et al. 2017	28086976		1																													x
Jondeau et al. 2009	19717851		1																	x
Juola et al. 2015	26446153		1																																														x
Kolhatkar et al. 2016	27594104		1																																											x
Kuntz et al. 2019	30624198		1																																										x
Lähteenmäki et al. 2014	24286360		1										x
Lee et al. 2012	26676457		1																						x
Lemos et al. 2014	24553094		1																						x
Liaw and Kuo 2006	NA		1																						x
Lim et al. 2004	15098638		1																																						x
Maland et al. 1983	6862579		1																																	x
McDonald et al. 2019	31250427		1																																												x
Meador et al. 1997	9033521		2		x																							x
Meredith et al. 2002	12383144		2																					x								x
Moonen et al. 2016	26758532		1																						x
Mott et al. 2016	26802916		1																																					x
Muir et al. 2001	11251757		1																	x
Muth et al. 2018	29478012		2					x																								x
Naunton and Peterson 2003	NA		1																								x
Navy et al. 2018	30545435		1																																										x
Naylor et al. 2010	19897063		1																						x
Nazareth et al. 2001	11322670		1																																		x
O’Brien et al. 2001	11500334		1																	x
Olsson et al. 2012	22175269		2					x																			x
Ortega Blanco et al. 2013	NA		1																								x
Patterson et al. 2011	21453379		1																																								x
Peterson et al. 2005	15824302		1												x
Peterson et al. 2018	30181860		1																																x
Pitkala et al. 2001	11346128		1																	x
Pratt et al. 2016	27920248		1																x
Radford et al. 2014	24114400		1																	x
Rice et al. 2000	10903238		1																	x
Rognstad et al. 2013	23972196		1																																												x
Romskaug et al. 2020	31617562		1																																						x
Rytter et al. 2010	20429738		1																																		x
Salonoja et al. 2010	20089547		1															x
Salonoja et al. 2012	21420744		1																	x
Saltvedt et al. 2005	16307267		2	x																				x
Salzman et al. 1992	NA	https://onlinelibrary.wiley.com/doi/abs/10.1002/gps.930070205	1																	x
Schafer et al. 2018	29362248		1																													x
Schweizer et al. 1995	7604143		1										x
Sellors et al. 2003	12847034		1																								x
Sennesael et al. 2018	29170978		1																																												x
Sjöberg and Wallerstedt 2013	24028354		1																															x
Smeets et al. 2021	32431251		1
Somani 1996	Not found		1																	x
Tabloski et al. 1998	9814275		1																	x
Tariot et al. 1999	10549685		1																	x
Taylor et al. 2003	12816022		1					x
Terrell et al. 2009	19549022		2								x				x
Testad et al. 2010	20129008		1		x
Thyrian et al. 2017	28746708		1					x
Tjia et al. 2017	28418449		1																							x
Tse et al. 2008	18992700		1																	x
Ulfvarson et al. 2003	14595527		1																	x
van der Spek et al. 2018	29432518		1
van Eijik et al. 2001	11250852		1																																														x
van Kraaij et al. 2000, van Kraaij et al. 1999	10856393 10421283 12559215		1																	x
Van Reekum et al. 2002	12243210		1																	x
Vicens et al. 2006	17132385		1										x
Vissers et al. 2007	17610043		1										x
Wei et al. 2020	33008337		1																																						x
Whitty et al. 2018	29467186		1																																							x
Wouters et al. 2005	15923248		1																						x
Yates et al. 2020	31057060		1																																						x
Hagen et al. 2005	16246262		1		x
Westbury et al. 2010	19814843		1		x
Crotty et al. 2004 (pharmacist trans) AJGP	15903284		8	x		x	x	x																					x				x						x
Basger et al. 2015	26297239		1					x
Chiu et al. 2018	29302017		1					x
Muth et al. 2018	29478012		1					x
Trygstad et al. 2005	16137215		1					x
Trygstad et al. 2009	19843492		1					x
Hellstrom et al. 2011	21318595		2																			x							x
Richmond et al. 2010	19995493		1																					x
Eide & Schjott 2001	11826512		1																									x
Stein et al. 2001	11317092		1																										x
QUALITY CHECK COUNT				8	10	7	8	30	2	4	6	2	10	3	3	3	9	5	4	65	4	5	4	25	23	8	25	8	18	5	4	18	11	3	10	5	9	7	4	7	7	4	5	2	7	4	19	3	9
																										(actually 10, one x for ballard 16a and 16b and Rajkumar 16)
Percent overlap	43.6047
CA = N/rc	0.070296
N = All publications included duplicated (all the ticks)	399
r = number of rows = number of index publications	172
c = number of columns = number of SRs	33
rc	5676
CCA = N-r/ rc-r	0.0412427
[truncated: 2 more columns]
